# Supplementary material for: A Novel Selective Axl/Mer/CSF1R Kinase Inhibitor as a Cancer Immunotherapeutic Agent Targeting Both Immune and Tumor Cells in the Tumor Microenvironment
Source: Cancers (Basel). 2022 Oct 2;14(19):4821. doi: 10.3390/cancers14194821 (PMC9563311; doi:10.3390/cancers14194821)
Supplement: Supplementary file 1 [file cancers-14-04821-s001.zip]

Archive with 1 entries (1 files):
- cancers-1924957-supplementary.pdf
